# Supplementary material for: Adapting the Opening Minds Stigma Scale for Healthcare Providers to Measure Opioid-Related Stigma
Source: Pharmacy (Basel). 2024 Jul 9;12(4):105. doi: 10.3390/pharmacy12040105 (PMC11270195; doi:10.3390/pharmacy12040105)
Supplement: Supplementary file 1 [file pharmacy-12-00105-s001.zip]

Archive with 1 entries (1 files):
- pharmacy-3058023-supplementary.pdf
